# Supplementary material for: Deformations in Cement Pastes during Capillary Imbibition and Their Relation to Water and Isopropanol as Imbibing Liquids
Source: Materials (Basel). 2021 Dec 21;15(1):36. doi: 10.3390/ma15010036 (PMC8746290; doi:10.3390/ma15010036)
Supplement: Supplementary file 1 [file materials-15-00036-s001.zip]

Archive with 1 entries (1 files):
- materials-1483993-supplementary.pdf
